# Supplementary material for: Exploring the Antibacterial and Biosensing Applications of Peroxidase-Mimetic Ni0.1Cu0.9S Nanoflower
Source: Biosensors (Basel). 2022 Oct 15;12(10):874. doi: 10.3390/bios12100874 (PMC9599305; doi:10.3390/bios12100874)
Supplement: Supplementary file 1 [file biosensors-12-00874-s001.zip]

Archive with 1 entries (1 files):
- biosensors-1953384-supplementary.pdf
